# Supplementary material for: Whole Transcriptome RNA-Seq Reveals Drivers of Pathological Dysfunction in a Transgenic Model of Alzheimer’s Disease
Source: Mol Neurobiol. 2025 Apr 5;62(8):10144–64. doi: 10.1007/s12035-025-04878-6 (PMC12289781; doi:10.1007/s12035-025-04878-6)
Supplement: Supplementary file 1 — Supplementary file1 (CSV 35 KB) [file 12035_2025_4878_MOESM1_ESM.csv]

Online Resource 1
Whole transcriptome RNA-Seq reveals drivers of pathological dysfunction in a transgenic model of Alzheimer’s disease.
Molecular Neurobiology
Nikita Potemkin1,2, Sophie M.F. Cawood1,2, Diane Guévremont1,2, Bruce Mockett2,3, Jackson Treece1, Jo-Ann L. Stanton1, Joanna M. Williams1,2*.
1 Department of Anatomy, School of Biomedical Sciences, University of Otago, P.O. Box 56, Dunedin, New Zealand. 2 Brain Health Research Centre, Brain Research New Zealand – Rangahau Roro Aotearoa, University of Otago, Dunedin, New Zealand. 3 Department of Psychology, University of Otago, P.O. Box 56, Dunedin, New Zealand.
*Corresponding author: Joanna.williams@otago.ac.nz
Ensembl ID	Gene symbol	Log2 FC	Log2 CPM	P-Value
ENSMUSG00000081229	Lamr1-ps1	6.729103	1.044629	3.38E-19
ENSMUSG00000046805	Mpeg1	1.990667	4.700738	2.06E-17
ENSMUSG00000030789	Itgax	3.608	1.839671	8.00E-13
ENSMUSG00000068129	Cst7	3.439047	1.547066	7.28E-12
ENSMUSG00000079037	Prnp	1.549274	8.957976	7.77E-11
ENSMUSG00000079293	Clec7a	3.198116	0.821581	4.42E-10
ENSMUSG00000018927	Ccl6	3.39885	0.393266	1.02E-08
ENSMUSG00000023992	Trem2	1.354341	3.074181	2.30E-07
ENSMUSG00000030579	Tyrobp	2.208173	2.011728	1.55E-06
ENSMUSG00000022892	App	1.225	10.43842	1.83E-06
ENSMUSG00000069516	Lyz2	2.174822	3.03749	2.57E-06
ENSMUSG00000004707	Ly9	2.23793	0.262328	2.66E-06
ENSMUSG00000036896	C1qc	1.999691	4.110238	2.99E-06
ENSMUSG00000040552	C3ar1	1.680807	1.26491	3.48E-06
ENSMUSG00000069515	Lyz1	2.629014	1.000814	4.05E-06
ENSMUSG00000073418	C4b	1.42005	7.102349	1.07E-05
ENSMUSG00000019969	Psen1	0.848874	5.434479	1.20E-05
ENSMUSG00000015451	C4a	1.441767	5.741604	2.20E-05
ENSMUSG00000027015	Cybrd1	1.999986	1.791556	2.69E-05
ENSMUSG00000020932	Gfap	1.658875	8.593936	4.30E-05
ENSMUSG00000038147	Cd84	1.579583	1.380394	5.49E-05
ENSMUSG00000007891	Ctsd	0.865351	6.477234	7.36E-05
ENSMUSG00000112023	Lilr4b	1.789223	0.348933	8.44E-05
ENSMUSG00000020120	Plek	1.110077	3.714056	8.78E-05
ENSMUSG00000003545	Fosb	-1.18346	2.852944	9.25E-05
ENSMUSG00000031995	St14	1.54808	0.516344	9.62E-05
ENSMUSG00000024210	Ip6k3	1.912069	0.269505	9.79E-05
ENSMUSG00000030124	Lag3	1.50641	1.778492	0.000134
ENSMUSG00000044468	Fam46c	1.072547	2.879963	0.000175
ENSMUSG00000022488	Nckap1l	0.909096	3.314799	0.000208
ENSMUSG00000044583	Tlr7	1.47901	1.20746	0.000244
ENSMUSG00000021624	Cd180	1.143354	1.58175	0.000245
ENSMUSG00000020143	Dock2	0.969155	3.160233	0.000249
ENSMUSG00000018774	Cd68	1.601212	2.300307	0.000279
ENSMUSG00000117613		1.309059	1.088269	0.000299
ENSMUSG00000110020	Gm45441	-1.69513	0.228979	0.000312
ENSMUSG00000098648	Mir6239	7.129844	8.543308	0.000322
ENSMUSG00000030844	Rgs10	0.907577	3.85401	0.00042
ENSMUSG00000090173	Fbxw10	-1.81298	-0.25429	0.000498
ENSMUSG00000038811	Gngt2	1.341216	0.761279	0.00053
ENSMUSG00000022146	Osmr	1.083535	3.384157	0.000535
ENSMUSG00000041886	Macc1	1.844595	0.667813	0.000584
ENSMUSG00000112148	Lilrb4	1.699951	0.281453	0.000592
ENSMUSG00000100767	Gm3508	-1.5466	1.252934	0.000602
ENSMUSG00000088025	Rprl3	-3.18342	3.168527	0.00061
ENSMUSG00000026786	Apbb1ip	0.959486	2.475869	0.000638
ENSMUSG00000021665	Hexb	1.031951	4.856043	0.000654
ENSMUSG00000087775	Rprl2	-3.33404	3.914375	0.000998
ENSMUSG00000035778	Ggta1	1.242389	2.4279	0.001035
ENSMUSG00000031264	Btk	1.549196	0.183951	0.001086
ENSMUSG00000068699	Flnc	1.296388	2.734236	0.001259
ENSMUSG00000026728	Vim	1.298287	4.885859	0.00132
ENSMUSG00000026288	Inpp5d	0.675955	3.665755	0.001368
ENSMUSG00000026395	Ptprc	0.936049	2.710823	0.001422
ENSMUSG00000052336	Cx3cr1	0.568356	4.909907	0.001459
ENSMUSG00000024737	Slc15a3	1.466808	0.970882	0.001508
ENSMUSG00000051504	Siglech	0.860045	2.999607	0.001556
ENSMUSG00000038704	Aspdh	-1.13627	1.006613	0.001732
ENSMUSG00000016256	Ctsz	0.754159	4.219456	0.001733
ENSMUSG00000004266	Ptpn6	1.103698	1.659413	0.001735
ENSMUSG00000064366	mt-Tl2	1.750568	5.431544	0.001754
ENSMUSG00000067203	H2-K2	1.966903	1.680393	0.001904
ENSMUSG00000020399	Havcr2	1.385594	1.412034	0.002053
ENSMUSG00000082727	Gm13260	1.440772	0.070037	0.002079
ENSMUSG00000091345	Col6a5	1.177458	0.934441	0.002084
ENSMUSG00000104649	Gm43712	0.815709	3.327366	0.002188
ENSMUSG00000086458	Gm2639	0.968121	1.425164	0.002193
ENSMUSG00000024300	Myo1f	1.003298	1.907469	0.002284
ENSMUSG00000073412	Lst1	2.010025	0.049377	0.002428
ENSMUSG00000095945	Gm25194	3.528307	2.363989	0.002455
ENSMUSG00000056529	Ptafr	1.129479	0.917616	0.002517
ENSMUSG00000065471	Mir222	2.366317	3.778435	0.002597
ENSMUSG00000024014	Pim1	1.307196	0.56195	0.002665
ENSMUSG00000029919	Hpgds	0.726657	2.992965	0.002688
ENSMUSG00000041515	Irf8	1.043536	2.470039	0.002746
ENSMUSG00000065118	Gm23297	0.973556	6.346924	0.002855
ENSMUSG00000094131	Gm22265	1.188391	4.419589	0.002944
ENSMUSG00000037868	Egr2	-1.34925	2.268449	0.003018
ENSMUSG00000028859	Csf3r	1.396031	2.824254	0.003199
ENSMUSG00000116180	AC123724.2	-0.79153	1.966182	0.003305
ENSMUSG00000020709	Adap2	0.904849	2.034071	0.003346
ENSMUSG00000111414	Gm18103	-1.80773	0.929809	0.003373
ENSMUSG00000028581	Laptm5	0.897132	5.638998	0.003378
ENSMUSG00000036887	C1qa	0.954441	4.037403	0.003647
ENSMUSG00000077403	Gm25419	-4.17059	6.683433	0.003689
ENSMUSG00000092097	Gm5819	-1.04276	1.019153	0.003809
ENSMUSG00000021423	Ly86	0.939599	2.662997	0.003905
ENSMUSG00000046997	Spsb4	-0.94472	0.916004	0.003968
ENSMUSG00000032440	Tgfbr2	0.645882	4.174573	0.003971
ENSMUSG00000022044	Stmn4	-0.50729	5.580201	0.004075
ENSMUSG00000000290	Itgb2	1.130896	2.198718	0.004227
ENSMUSG00000002603	Tgfb1	0.856578	1.870441	0.004357
ENSMUSG00000079484	Phyhd1	1.070233	0.878157	0.004406
ENSMUSG00000001815	Evx2	2.882905	3.30761	0.004414
ENSMUSG00000021903	Galnt15	1.085803	0.872745	0.004698
ENSMUSG00000074923	Pak6	-0.58698	5.468195	0.00497
ENSMUSG00000065430	Mir26a-2	2.541761	5.882879	0.004973
ENSMUSG00000065513	Mir26a-1	2.547027	5.883206	0.005031
ENSMUSG00000098838	Mir381	2.476037	1.252014	0.005049
ENSMUSG00000029231	Pdgfra	-3.01949	7.482805	0.005086
ENSMUSG00000020101	Vsir	0.605853	4.02562	0.005107
ENSMUSG00000037572	Wdhd1	0.845537	1.903425	0.005116
ENSMUSG00000006219	Fblim1	1.589748	0.177044	0.005721
ENSMUSG00000094831	Gm25474	2.877412	1.011282	0.005731
ENSMUSG00000094997	Gm22047	2.877412	1.011282	0.005731
ENSMUSG00000093802	Gm23619	2.877412	1.011282	0.005731
ENSMUSG00000065493	Mir34a	3.048032	2.139557	0.00581
ENSMUSG00000110657	Gm7684	0.894817	1.37063	0.005858
ENSMUSG00000054520	Sh3bp2	0.931481	1.705947	0.00596
ENSMUSG00000024378	Stard4	0.637257	4.658029	0.006078
ENSMUSG00000110778	Gm8171	-1.90383	1.585943	0.006089
ENSMUSG00000059852	Kcng2	-0.70654	3.536376	0.006096
ENSMUSG00000084568	Gm26480	1.813138	2.199987	0.006232
ENSMUSG00000015839	Nfe2l2	0.626725	3.428182	0.006249
ENSMUSG00000079355	Ackr4	1.01026	0.915902	0.006653
ENSMUSG00000089922	Gm43517	0.657892	2.83238	0.006865
ENSMUSG00000097899	Gm16894	1.529039	0.392291	0.00705
ENSMUSG00000094952	Mir3070b	1.185689	0.71949	0.00708
ENSMUSG00000024610	Cd74	1.066486	2.22703	0.007171
ENSMUSG00000065604	Mir29b-1	3.054802	6.789502	0.007356
ENSMUSG00000065589	Mir301	2.887321	1.565618	0.007465
ENSMUSG00000044811	Cd300c2	0.862236	1.794586	0.007472
ENSMUSG00000040613	Apobec1	1.161611	0.848562	0.007495
ENSMUSG00000045868	Gvin1	0.781474	3.13821	0.007531
ENSMUSG00000029859	Epha1	-0.98866	0.803507	0.007549
ENSMUSG00000039851	4932438H23Rik	1.232079	0.271794	0.007588
ENSMUSG00000078872	Gm14401	1.010456	1.146237	0.007642
ENSMUSG00000023043	Krt18	-1.18616	0.828928	0.007825
ENSMUSG00000065501	Mir335	3.416685	1.698551	0.007934
ENSMUSG00000089255	Snora78	0.834475	3.321738	0.007939
ENSMUSG00000095885	Gm26432	-1.71461	2.647209	0.007947
ENSMUSG00000117093		1.116089	0.23334	0.008155
ENSMUSG00000066361	Serpina3c	1.952756	1.202734	0.008285
ENSMUSG00000091553	Serpina3e-ps	2.029955	1.48618	0.008373
ENSMUSG00000038642	Ctss	0.971853	5.132803	0.008489
ENSMUSG00000047515	BC049715	-1.16776	0.458834	0.008499
ENSMUSG00000029810	Tmem176b	0.569161	3.874872	0.008611
ENSMUSG00000098807	Mir300	1.884524	2.264702	0.008691
ENSMUSG00000076136	Gm24951	1.5339	2.264817	0.008694
ENSMUSG00000065606	Mir16-2	2.197237	3.238213	0.008763
ENSMUSG00000027368	Dusp2	2.635972	3.028884	0.008788
ENSMUSG00000065468	Mir26b	2.733457	1.974508	0.008866
ENSMUSG00000021822	Plau	1.104398	1.624219	0.008934
ENSMUSG00000092995	Mir16-1	2.201057	3.244196	0.009045
ENSMUSG00000020573	Pik3cg	0.948218	2.079343	0.009146
ENSMUSG00000107817	Gm38840	-1.37215	0.630763	0.009192
ENSMUSG00000058715	Fcer1g	0.949529	2.023291	0.009265
ENSMUSG00000065476	Mir30b	2.595587	3.610554	0.009353
ENSMUSG00000046341	Gm11223	-0.81921	5.193803	0.009414
ENSMUSG00000088368	Gm26323	1.691406	3.768767	0.009528
ENSMUSG00000117252		0.888635	1.654393	0.009587
ENSMUSG00000065883	Gm22865	-3.15758	7.00368	0.0097
ENSMUSG00000117502		-1.52485	0.867342	0.009729
ENSMUSG00000005087	Cd44	1.07	2.627918	0.009815
ENSMUSG00000105973	Gm42881	1.119468	0.969167	0.010042
ENSMUSG00000065336	Snora34	1.678122	2.116979	0.010147
ENSMUSG00000073406	H2-Bl	0.996952	1.084548	0.010185
ENSMUSG00000065536	Mir98	2.361896	1.037093	0.0102
ENSMUSG00000022309	Angpt1	0.923534	2.679013	0.010258
ENSMUSG00000026656	Fcgr2b	1.485905	1.830985	0.010281
ENSMUSG00000079227	Ccr5	0.877986	1.936431	0.010305
ENSMUSG00000078606	Gm4070	0.78463	3.108584	0.010386
ENSMUSG00000021091	Serpina3n	1.546176	5.490376	0.010434
ENSMUSG00000031786	Drc7	-0.85318	3.267504	0.01047
ENSMUSG00000046959	Slc26a1	0.968368	1.919887	0.010486
ENSMUSG00000004730	Adgre1	0.855587	2.245151	0.010497
ENSMUSG00000030607	Acan	-0.71546	2.867946	0.010507
ENSMUSG00000065556	Mir101b	2.39115	2.609484	0.010538
ENSMUSG00000036905	C1qb	1.221878	3.669029	0.010646
ENSMUSG00000105853	Mir376b	1.880217	1.445184	0.010738
ENSMUSG00000092223	Gm19807	-1.29006	0.208296	0.011049
ENSMUSG00000027995	Tlr2	1.274615	1.027337	0.011091
ENSMUSG00000047485	Klhl34	-0.4936	5.72464	0.011133
ENSMUSG00000089161	Gm24130	-1.55439	2.793739	0.011156
ENSMUSG00000111932	Gm18899	1.077078	1.446206	0.011163
ENSMUSG00000097415	AU020206	0.964252	2.285926	0.011216
ENSMUSG00000088456	Gm26372	1.397564	0.493184	0.011289
ENSMUSG00000051065	Mb21d2	-0.71228	3.626993	0.011494
ENSMUSG00000024411	Aqp4	0.834489	7.123638	0.011498
ENSMUSG00000048450	Msx1	-0.65683	2.946451	0.011665
ENSMUSG00000018906	P4ha2	-0.6218	2.786191	0.011757
ENSMUSG00000042641	Rgsl1	0.958168	0.543594	0.011821
ENSMUSG00000033446	Lpar6	0.650752	2.364007	0.011849
ENSMUSG00000114117	Gm48795	1.203643	1.118156	0.01193
ENSMUSG00000116653		-1.50101	2.530294	0.011934
ENSMUSG00000065583	Mir218-2	2.89203	6.000769	0.012005
ENSMUSG00000102298	Gm33707	-1.67797	3.606559	0.012054
ENSMUSG00000000555	Itga5	0.912756	1.441275	0.012147
ENSMUSG00000065603	Mir218-1	2.880712	5.995894	0.012392
ENSMUSG00000065490	Mir30c-1	2.423952	4.901098	0.012423
ENSMUSG00000069892	9930111J21Rik2	0.740795	2.854203	0.012479
ENSMUSG00000108880	Gm44560	1.347877	1.126572	0.012795
ENSMUSG00000030263	Lrmp	0.867441	0.920311	0.012799
ENSMUSG00000082171	Rpl27-ps2	1.467671	0.967803	0.012812
ENSMUSG00000022715	Tmem114	-1.15064	0.681577	0.012828
ENSMUSG00000037447	Arid5a	-0.67994	3.479198	0.012873
ENSMUSG00000076219	Mir487b	1.937878	1.45434	0.012934
ENSMUSG00000064080	Fbln2	1.028607	2.79052	0.012975
ENSMUSG00000017400	Stac2	-0.47862	5.196321	0.013297
ENSMUSG00000083823	Amd-ps1	0.723905	3.768835	0.013465
ENSMUSG00000065042	Gm24043	1.273884	3.877542	0.013526
ENSMUSG00000065422	Mir221	2.420529	4.646643	0.013566
ENSMUSG00000026979	Psd4	0.938832	0.846782	0.013728
ENSMUSG00000021448	Shc3	-0.45761	5.724215	0.013777
ENSMUSG00000061048	Cdh3	-0.86901	1.70263	0.013795
ENSMUSG00000031139	Mcf2	0.835548	2.114917	0.01387
ENSMUSG00000090307	1700071M16Rik	-0.86687	1.983539	0.013929
ENSMUSG00000064724	Gm25852	-1.31799	6.313465	0.013995
ENSMUSG00000109695	Gm31166	1.184046	0.405272	0.014061
ENSMUSG00000078495	Zfp984	1.089006	1.250924	0.014064
ENSMUSG00000002768	Mea1	-0.71646	3.740835	0.014085
ENSMUSG00000007613	Tgfbr1	0.509488	4.905122	0.014122
ENSMUSG00000037940	Inpp4b	0.511148	3.775372	0.014243
ENSMUSG00000000058	Cav2	0.806686	3.430301	0.014336
ENSMUSG00000083214	Gm11912	2.180063	2.740672	0.014611
ENSMUSG00000077648	Gm24988	-2.21502	5.860941	0.014709
ENSMUSG00000099708	Gm29361	0.779014	1.185265	0.014834
ENSMUSG00000000958	Slc7a7	0.979862	0.853946	0.015111
ENSMUSG00000083488	Gm8534	-2.48053	1.885565	0.015311
ENSMUSG00000083928	Gm4991	1.10439	0.679967	0.015566
ENSMUSG00000073164	2410018L13Rik	0.997835	0.158364	0.015721
ENSMUSG00000028444	Cntfr	-0.4655	4.619647	0.015794
ENSMUSG00000013707	Tnfaip8l2	1.17219	0.468263	0.015844
ENSMUSG00000067212	H2-T23	0.940952	2.249676	0.015899
ENSMUSG00000058351	Smim4	0.783137	1.713064	0.016066
ENSMUSG00000065611	Mir23a	1.908612	3.387139	0.016121
ENSMUSG00000024008	Cpne5	-0.51274	4.327993	0.01657
ENSMUSG00000022602	Arc	-0.9124	6.761314	0.016926
ENSMUSG00000033777	Tlr13	1.256764	1.458979	0.016933
ENSMUSG00000051439	Cd14	1.242603	0.500497	0.016956
ENSMUSG00000065498	Mir379	2.365746	2.159328	0.017024
ENSMUSG00000065436	Mir342	2.803886	2.59359	0.017053
ENSMUSG00000087200	Lrp8os3	-1.14796	0.086385	0.017074
ENSMUSG00000050900	Gm7327	0.759145	3.352412	0.017112
ENSMUSG00000095847	Gm5451	0.660104	5.214081	0.017399
ENSMUSG00000065472	Mir125b-2	2.539437	6.927107	0.017405
ENSMUSG00000109751	Gm45479	0.935093	0.334268	0.01758
ENSMUSG00000109059	Gm9354	1.496107	3.885148	0.017609
ENSMUSG00000043857	Mgat5b	-0.47055	4.868159	0.017811
ENSMUSG00000065440	Mirlet7g	2.324654	6.37614	0.017851
ENSMUSG00000102525	Gm37784	-0.91479	0.717655	0.017968
ENSMUSG00000096281	Gm22255	2.366267	3.117394	0.018106
ENSMUSG00000052861	Dnah6	-0.54711	4.43446	0.018412
ENSMUSG00000088203	Gm23755	1.675696	3.372261	0.018453
ENSMUSG00000076617	Ighm	1.347163	3.692725	0.018764
ENSMUSG00000094609	Gm25870	1.786118	1.813637	0.01883
ENSMUSG00000039963	Ccdc40	-0.89875	1.520401	0.018968
ENSMUSG00000065405	Mir30a	2.2222	4.475848	0.01906
ENSMUSG00000065232	Gm22973	2.474605	4.51957	0.01907
ENSMUSG00000060002	Chpt1	0.545546	5.015189	0.019106
ENSMUSG00000114622	Gm18990	0.626189	3.07935	0.019128
ENSMUSG00000054910	4931415C17Rik	-1.24236	0.457066	0.019141
ENSMUSG00000064365	mt-Ts2	1.894583	10.15734	0.019152
ENSMUSG00000059887	Olfr1507	1.06261	0.442767	0.019237
ENSMUSG00000041921	Metap1d	0.724186	2.859584	0.019409
ENSMUSG00000029925	Tbxas1	0.978512	1.600255	0.019417
ENSMUSG00000092770	Mirlet7a-2	2.621143	5.993027	0.019533
ENSMUSG00000052133	Sema5b	-0.47791	3.732253	0.019668
ENSMUSG00000117254		0.733682	3.196735	0.019681
ENSMUSG00000112795	CT010444.1	-1.11995	0.918525	0.019705
ENSMUSG00000038224	Serpinf2	1.857051	1.056841	0.019795
ENSMUSG00000116598		1.287717	-0.10172	0.019798
ENSMUSG00000022323	Rida	0.586888	3.628307	0.019875
ENSMUSG00000083813	Gm15502	1.647721	1.80677	0.020039
ENSMUSG00000093943	Gm22834	1.988717	1.532382	0.020063
ENSMUSG00000112746	Gm19309	-1.25232	1.554632	0.020063
ENSMUSG00000065557	Mirlet7c-1	2.76934	7.32271	0.020111
ENSMUSG00000020334	Slc22a4	0.716556	2.541801	0.020345
ENSMUSG00000099373	Gm19667	0.983458	1.66717	0.020367
ENSMUSG00000112909	Gm10120	-0.94748	1.782578	0.020379
ENSMUSG00000111336	Aldoa-ps4	1.074226	3.280981	0.020627
ENSMUSG00000061132	Blnk	1.307244	2.34668	0.020654
ENSMUSG00000065495	Mir150	2.945361	3.176076	0.020684
ENSMUSG00000060935	Tmem263	0.452777	4.466913	0.020719
ENSMUSG00000081243	Gm14037	-2.41574	1.468089	0.021065
ENSMUSG00000020834	Dhrs13	-0.82957	0.785128	0.021117
ENSMUSG00000082820	Gm13803	0.864177	0.927969	0.021141
ENSMUSG00000065473	Mir19b-2	3.27924	2.75642	0.021326
ENSMUSG00000065561	Mir369	1.739112	2.427598	0.021451
ENSMUSG00000077549	Snord71	2.645499	9.839707	0.021508
ENSMUSG00000109241	Gm7434	1.205285	1.801694	0.021535
ENSMUSG00000064547	Gm22982	1.742904	1.780503	0.021578
ENSMUSG00000066363	Serpina3f	1.825964	1.115598	0.021705
ENSMUSG00000028100	Nudt17	-0.77403	2.031369	0.02171
ENSMUSG00000036362	P2ry13	0.857684	2.615579	0.021768
ENSMUSG00000094068	Gm25156	2.711721	8.832859	0.021834
ENSMUSG00000026688	Mgst3	-0.58141	4.327038	0.021846
ENSMUSG00000065725	Gm26165	1.155775	8.477934	0.021923
ENSMUSG00000065423	Mir181a-2	2.623998	5.415649	0.021934
ENSMUSG00000089722	Cd300ld5	1.04599	0.055701	0.021953
ENSMUSG00000117450		-1.02676	0.445752	0.022037
ENSMUSG00000088273	Gm23123	-2.83106	5.708734	0.022067
ENSMUSG00000043079	Synpo	-0.4133	6.947332	0.022122
ENSMUSG00000032698	Lmo2	0.861122	2.459405	0.02216
ENSMUSG00000090873	Gm17112	-1.24388	0.313389	0.022223
ENSMUSG00000027079	Clp1	-0.71562	2.435231	0.022322
ENSMUSG00000037315	Jade3	0.521623	3.320461	0.022336
ENSMUSG00000065411	Mir195a	1.837137	1.139579	0.022431
ENSMUSG00000027001	Dusp19	0.561461	3.450427	0.022495
ENSMUSG00000052625	Olfr851	-2.82903	1.288515	0.022504
ENSMUSG00000106959	Gm42548	0.947111	1.450753	0.022618
ENSMUSG00000074340	Ovgp1	-1.12146	1.853882	0.02265
ENSMUSG00000021998	Lcp1	0.698507	2.935651	0.022711
ENSMUSG00000065565	Mir181a-1	2.595741	5.424138	0.022787
ENSMUSG00000073867	AA474408	1.972856	11.04837	0.022848
ENSMUSG00000034652	Cd300a	1.197598	0.952562	0.022871
ENSMUSG00000039197	Adk	0.420444	4.96973	0.022984
ENSMUSG00000072381	Gm10355	-0.86602	0.935305	0.023094
ENSMUSG00000064372	mt-Tp	1.32494	6.303176	0.023244
ENSMUSG00000079014	Serpina3i	2.143543	0.944428	0.023309
ENSMUSG00000065571	Mir326	2.569436	2.779436	0.023403
ENSMUSG00000108294	Gm44429	1.671521	1.617177	0.023447
ENSMUSG00000095676	Gm25099	0.720645	8.757787	0.023533
ENSMUSG00000020256	Aldh1l2	0.707873	2.487454	0.023761
ENSMUSG00000062510	Nsl1	1.029372	0.141392	0.023823
ENSMUSG00000065444	Mir27a	1.16171	1.135692	0.023863
ENSMUSG00000061273	Mmgt1	0.500699	4.554213	0.023913
ENSMUSG00000115737	CT025618.1	-2.00796	3.376109	0.024274
ENSMUSG00000065939	Snora2b	1.650821	1.157441	0.024291
ENSMUSG00000026177	Slc11a1	0.815802	0.882981	0.024305
ENSMUSG00000091014	Gm5244	2.285696	1.678932	0.024371
ENSMUSG00000024066	Xdh	0.770896	2.184232	0.024379
ENSMUSG00000113264	Gm19095	-1.80592	0.997493	0.024394
ENSMUSG00000058818	Pirb	1.048583	0.509908	0.024467
ENSMUSG00000080823	Atp5l-ps2	1.021833	2.366372	0.024543
ENSMUSG00000107612	Gm44163	1.457077	1.199796	0.024677
ENSMUSG00000109481	Gm45130	1.007979	1.512017	0.024808
ENSMUSG00000065293	Gm26124	0.696773	3.862566	0.024932
ENSMUSG00000020805	Slc13a5	-0.59779	2.340813	0.024993
ENSMUSG00000065553	Mir103-1	2.396953	5.481275	0.025048
ENSMUSG00000095713	Gm26466	2.508511	5.872463	0.025068
ENSMUSG00000074896	Ifit3	0.997584	2.436468	0.025171
ENSMUSG00000036131	Frmd7	-0.82333	0.530277	0.025268
ENSMUSG00000117522		-1.09074	0.597488	0.025327
ENSMUSG00000106535	Gm43031	1.178961	0.924359	0.025366
ENSMUSG00000065563	Mir103-2	2.366471	5.492133	0.025389
ENSMUSG00000029335	Bmp3	1.675057	3.586465	0.025491
ENSMUSG00000063632	Sox11	0.521475	4.517253	0.025508
ENSMUSG00000029816	Gpnmb	0.851558	1.647212	0.025589
ENSMUSG00000056952	Tatdn2	-0.41252	4.773126	0.025615
ENSMUSG00000023341	Mx2	1.12402	0.337648	0.025692
ENSMUSG00000093860	Gm22632	1.954796	0.70184	0.02575
ENSMUSG00000100303	2600014E21Rik	-0.9038	1.297645	0.025892
ENSMUSG00000021416	Eci3	0.93594	0.921118	0.025973
ENSMUSG00000021090	Lrrc9	0.77786	1.77031	0.026051
ENSMUSG00000103662	Gm34294	1.34316	-0.06516	0.026196
ENSMUSG00000048376	F2r	0.910133	2.226418	0.026278
ENSMUSG00000076460	Mir744	2.603927	2.649337	0.026663
ENSMUSG00000074108	Rpl10-ps2	1.117022	3.709399	0.026698
ENSMUSG00000010751	Tnfrsf22	0.977292	0.732881	0.026917
ENSMUSG00000100417	Gm28578	1.092521	0.817712	0.027038
ENSMUSG00000039210	Gpatch2	-0.43474	4.211202	0.027329
ENSMUSG00000114456	Hist1h2bh	-0.98194	0.406729	0.027391
ENSMUSG00000004609	Cd33	0.596932	3.073751	0.027398
ENSMUSG00000060802	B2m	0.982627	4.412891	0.027487
ENSMUSG00000065446	Mir139	2.336475	4.322354	0.027543
ENSMUSG00000114737	Gm8483	-0.91014	4.647262	0.027817
ENSMUSG00000030075	Cntn3	0.443656	4.364893	0.028189
ENSMUSG00000027076	Timm10	0.883583	3.067133	0.028216
ENSMUSG00000055333	Fat2	1.773016	1.581888	0.028473
ENSMUSG00000065429	Mir345	2.167203	1.670061	0.028483
ENSMUSG00000117425		0.927367	1.410003	0.028687
ENSMUSG00000032374	Plod2	0.739279	2.375295	0.028778
ENSMUSG00000065602	Mirlet7f-2	2.151509	6.257906	0.028786
ENSMUSG00000080801	Gm13310	1.011707	1.226618	0.028951
ENSMUSG00000076437	Selenoh	0.859023	1.804776	0.029017
ENSMUSG00000065594	Mir107	2.374668	4.067072	0.029094
ENSMUSG00000022893	Adamts1	-0.45976	4.294178	0.029108
ENSMUSG00000039384	Dusp10	-0.72585	1.609941	0.029182
ENSMUSG00000047832	Cdca4	-0.58171	2.290897	0.029209
ENSMUSG00000065612	Mir151	2.111818	2.796089	0.029328
ENSMUSG00000117449		0.91786	1.061516	0.029424
ENSMUSG00000095892	Rnu5g	0.859488	9.065105	0.029462
ENSMUSG00000026380	Tfcp2l1	0.679059	2.985366	0.029518
ENSMUSG00000064342	mt-Ti	1.445147	5.172868	0.029695
ENSMUSG00000089536	Scarna3a	1.260594	5.175935	0.02979
ENSMUSG00000022912	Pros1	0.753806	3.071721	0.029801
ENSMUSG00000015950	Ncf1	0.620813	2.173128	0.029829
ENSMUSG00000064646	Gm23300	1.146855	3.136327	0.030059
ENSMUSG00000026198	Abcb6	1.214221	0.637454	0.030069
ENSMUSG00000083268	Gm11511	1.421973	0.428058	0.030212
ENSMUSG00000022179	4931414P19Rik	-0.80281	1.690707	0.030308
ENSMUSG00000097366	Gm8177	0.684086	1.868271	0.030464
ENSMUSG00000110460	Gm20786	-1.13852	0.859495	0.0306
ENSMUSG00000065445	Mir143	1.644282	2.232991	0.030663
ENSMUSG00000096431	Gm22131	1.891494	3.834247	0.030856
ENSMUSG00000025232	Hexa	0.445327	4.475368	0.030896
ENSMUSG00000110235	Gm5086	1.046478	0.152922	0.030928
ENSMUSG00000065592	Mir145a	2.038342	3.76869	0.031019
ENSMUSG00000022148	Fyb	0.599902	1.980989	0.03104
ENSMUSG00000007655	Cav1	0.696338	3.070635	0.03112
ENSMUSG00000039531	Zufsp	0.463007	3.692178	0.031237
ENSMUSG00000029554	Mad1l1	-0.58412	3.386588	0.031262
ENSMUSG00000070074	Mir484	2.288096	1.846993	0.031319
ENSMUSG00000084277	Gm11702	-0.62932	2.358485	0.031356
ENSMUSG00000038060	Dlec1	1.916732	4.748506	0.031455
ENSMUSG00000044456	Rin3	1.004785	1.491709	0.031496
ENSMUSG00000029862	Clcn1	-0.89939	1.336503	0.031611
ENSMUSG00000052837	Junb	-0.64798	3.802507	0.031678
ENSMUSG00000026043	Col3a1	1.001469	2.200892	0.031703
ENSMUSG00000098087	Gm17750	-0.98818	0.374887	0.031712
ENSMUSG00000105594	Gm43398	1.237724	0.354586	0.031814
ENSMUSG00000027843	Ptpn22	1.049838	0.357372	0.031836
ENSMUSG00000093238	Mir9-3	2.138719	6.755349	0.03205
ENSMUSG00000027857	Tshb	0.767212	0.631674	0.032105
ENSMUSG00000089991	Gm16332	0.877044	1.963732	0.032363
ENSMUSG00000107028	Gm5043	1.159291	1.315761	0.032471
ENSMUSG00000025270	Alas2	0.891089	1.638267	0.032609
ENSMUSG00000112237	AC153911.1	1.837917	3.821318	0.032746
ENSMUSG00000041642	Kif21b	-0.44124	6.280848	0.032878
ENSMUSG00000080968	Atf1-ps	0.743071	0.836125	0.032959
ENSMUSG00000087790	Gm25970	1.277098	4.297529	0.033139
ENSMUSG00000020447	Npc1l1	-1.37002	0.527084	0.033175
ENSMUSG00000076052	Mir541	2.262528	2.218212	0.033292
ENSMUSG00000068130	Zfp442	0.632442	2.744362	0.033368
ENSMUSG00000036306	Lzts1	-0.40933	5.986576	0.033465
ENSMUSG00000032478	Nme6	-0.77456	1.157803	0.033528
ENSMUSG00000059182	Skap2	0.469268	3.871874	0.033585
ENSMUSG00000027253	Lrp4	-0.37566	5.898669	0.033648
ENSMUSG00000083856	Gm13886	-0.63018	1.887459	0.033663
ENSMUSG00000028914	Casp9	-0.68395	5.18237	0.033676
ENSMUSG00000088595	Gm24601	1.594757	10.00375	0.033744
ENSMUSG00000043719	Col6a6	1.057744	0.833444	0.033949
ENSMUSG00000108563	Gm44686	1.006629	0.39262	0.033954
ENSMUSG00000064353	mt-Td	0.815195	5.709058	0.034169
ENSMUSG00000106551	Gm1969	-1.0133	0.865662	0.034505
ENSMUSG00000084113	Gm14277	1.394593	0.639283	0.03477
ENSMUSG00000068264	Ap5s1	-0.52978	2.693735	0.034803
ENSMUSG00000030921	Trim30a	1.022085	1.585927	0.03496
ENSMUSG00000107772	Gm5311	1.324678	1.05543	0.03496
ENSMUSG00000009092	Derl3	-0.95825	0.593633	0.035006
ENSMUSG00000045932	Ifit2	0.724459	2.3285	0.035102
ENSMUSG00000095342	Gm26096	2.55149	7.612956	0.035255
ENSMUSG00000093997	Gm26499	2.55149	7.612956	0.035255
ENSMUSG00000035711	Dok3	-0.88006	1.600294	0.035279
ENSMUSG00000081289	Gm14857	0.549394	2.904456	0.035317
ENSMUSG00000106928	Gm43860	-0.83786	0.690981	0.035422
ENSMUSG00000108518	Gm5587	0.686957	1.217708	0.035431
ENSMUSG00000032502	Stac	-0.76974	1.478315	0.03548
ENSMUSG00000045903	Npas4	-1.06326	3.138439	0.035602
ENSMUSG00000091732	Gm17541	-1.12839	2.011042	0.035633
ENSMUSG00000003657	Calb2	0.675031	4.246395	0.035712
ENSMUSG00000082108	Gm13777	1.474629	2.111622	0.035866
ENSMUSG00000092375	A730060N03Rik	-0.73728	1.469245	0.035932
ENSMUSG00000115007	AC154276.1	-1.03324	0.507996	0.035959
ENSMUSG00000083728	Gm13854	1.27069	0.240296	0.036117
ENSMUSG00000109460	Gm45591	-1.08819	0.925969	0.036194
ENSMUSG00000103272	Gm37914	0.759042	0.91712	0.036234
ENSMUSG00000095690	Rab11b-ps2	0.493819	3.912236	0.036243
ENSMUSG00000034898	Filip1	-0.55982	3.417334	0.036271
ENSMUSG00000030271	Ogg1	0.728594	1.305973	0.036315
ENSMUSG00000107921	Gm6423	-0.99803	0.979707	0.036435
ENSMUSG00000046658	Zfp316	-0.47919	4.309359	0.036502
ENSMUSG00000074802	Gas2l3	0.729713	1.811791	0.036946
ENSMUSG00000028341	Nr4a3	-0.5473	6.370243	0.037092
ENSMUSG00000105485	Gm42447	1.096391	1.08156	0.037154
ENSMUSG00000104963	Gm42974	-0.7863	1.257604	0.037287
ENSMUSG00000029601	Iqcd	-1.16772	0.324303	0.037515
ENSMUSG00000030029	Lrig1	0.48569	4.864196	0.037531
ENSMUSG00000039477	Tnrc18	-0.53668	6.953787	0.037594
ENSMUSG00000044320	1700001O22Rik	1.121476	0.505903	0.037747
ENSMUSG00000020641	Rsad2	1.168374	0.583947	0.037804
ENSMUSG00000030111	A2m	0.926901	3.404434	0.037826
ENSMUSG00000106341	Gm43330	0.808563	0.618626	0.037904
ENSMUSG00000076120	Mir551b	2.117066	3.69945	0.037925
ENSMUSG00000042909	Olfr648	1.288449	0.055837	0.037953
ENSMUSG00000066189	Cacng3	-0.42013	4.570346	0.038034
ENSMUSG00000032338	Hcn4	0.795583	1.368702	0.038065
ENSMUSG00000110446	Gm18646	0.724674	5.086558	0.038119
ENSMUSG00000029054	Gabrd	-0.64395	3.321918	0.038234
ENSMUSG00000071203	Naip5	1.037699	1.299363	0.038327
ENSMUSG00000090224	Gm15974	0.941842	0.576935	0.038354
ENSMUSG00000102220	Rpl23a-ps5	2.375812	1.741467	0.038356
ENSMUSG00000020086	H2afy2	-0.57461	2.646583	0.038374
ENSMUSG00000021250	Fos	-0.87445	3.900586	0.038481
ENSMUSG00000029186	Pi4k2b	0.810625	0.861366	0.038748
ENSMUSG00000104466	Gm10513	0.921672	0.473238	0.038753
ENSMUSG00000060989	Gm11847	-0.90753	2.300207	0.038947
ENSMUSG00000114579	Gm4130	0.486943	4.863958	0.038997
ENSMUSG00000092186	Gm5967	1.70855	2.310622	0.039094
ENSMUSG00000036466	Megf11	0.674793	4.537417	0.039436
ENSMUSG00000038068	Rnf144b	0.463093	3.593769	0.039491
ENSMUSG00000100389	Rbm6-ps2	-1.97426	3.239759	0.039536
ENSMUSG00000112302	Gm48226	0.612039	1.824881	0.039734
ENSMUSG00000029238	Clock	1.691313	8.099382	0.03983
ENSMUSG00000028862	Map3k6	1.064514	0.389059	0.039979
ENSMUSG00000105198	Gm42502	-1.03946	0.738769	0.040069
ENSMUSG00000098369	Gm2274	-0.42351	4.045104	0.040101
ENSMUSG00000064417	DQ267102	-0.97009	3.033886	0.040237
ENSMUSG00000037818	Abhd18	0.423381	3.797868	0.040334
ENSMUSG00000005142	Man2b1	0.552677	5.084414	0.040337
ENSMUSG00000065587	Mir34c	2.053165	2.344743	0.040343
ENSMUSG00000094308	Gm24926	1.894022	0.652587	0.040465
ENSMUSG00000082301	Gm14032	1.378419	0.908876	0.040537
ENSMUSG00000026064	Ptp4a1	-1.04344	0.310364	0.040888
ENSMUSG00000039774	Galnt12	0.786157	0.450599	0.040969
ENSMUSG00000028883	Sema3a	0.902522	2.45485	0.041011
ENSMUSG00000096039	D830030K20Rik	-1.02239	2.655124	0.041122
ENSMUSG00000102854	C130023A14Rik	0.692127	2.692084	0.041138
ENSMUSG00000074776	Gm10754	-1.17605	0.595427	0.041324
ENSMUSG00000105230	Gm42433	0.870988	2.221327	0.04134
ENSMUSG00000003617	Cp	0.543779	3.559603	0.041412
ENSMUSG00000027298	Tyro3	-0.40852	5.965388	0.041465
ENSMUSG00000022476	Polr3h	-0.55297	4.193314	0.041525
ENSMUSG00000078942	Naip6	0.716768	1.077773	0.041552
ENSMUSG00000069793	Slfn9	0.824222	0.827462	0.041576
ENSMUSG00000081729	Hspa9-ps1	-0.77628	3.412026	0.041597
ENSMUSG00000084095	Gm11834	1.525657	1.285412	0.041645
ENSMUSG00000101682	Gm29228	1.394385	1.644927	0.041662
ENSMUSG00000076609	Igkc	3.392303	2.983903	0.041727
ENSMUSG00000037126	Psd	-0.43398	7.496313	0.041842
ENSMUSG00000101643	Gm28307	-0.8356	1.268175	0.041858
ENSMUSG00000096280	Gm23287	0.57784	6.82481	0.041859
ENSMUSG00000059336	Slc14a1	0.892216	4.210345	0.041913
ENSMUSG00000093981	Gm24862	2.43478	6.097325	0.042044
ENSMUSG00000031596	Slc7a2	0.449926	4.570754	0.042045
ENSMUSG00000026977	Marchf7	0.379468	5.70217	0.042068
ENSMUSG00000001517	Foxm1	-0.62972	1.119576	0.042167
ENSMUSG00000116081	AC165278.1	-0.57714	2.458456	0.04239
ENSMUSG00000026035	Ppil3	0.734815	2.315627	0.042568
ENSMUSG00000065601	Mir146	2.880595	1.439192	0.04257
ENSMUSG00000113502	Gm47411	1.25463	0.079508	0.042616
ENSMUSG00000064397	Gm23624	1.258724	7.484514	0.042645
ENSMUSG00000093826	Gm6900	0.722683	3.005461	0.042746
ENSMUSG00000110635	Gm45853	0.610397	1.782505	0.042755
ENSMUSG00000022797	Tfrc	0.47431	5.819715	0.042958
ENSMUSG00000028776	Tinagl1	-1.20224	1.872838	0.042966
ENSMUSG00000105691	Gm42876	0.877789	0.540058	0.042968
ENSMUSG00000055541	Lair1	0.696949	2.805019	0.043
ENSMUSG00000091083	Gm4535	-0.89687	0.482019	0.043003
ENSMUSG00000026090	2010300C02Rik	-0.42863	8.360947	0.043025
ENSMUSG00000076137	Gm26384	0.719755	4.842702	0.043027
ENSMUSG00000103047	Gm37310	0.598795	2.21301	0.043088
ENSMUSG00000107120	Gm43059	1.111466	0.239269	0.0431
ENSMUSG00000087129	Gm16316	-0.59189	1.684843	0.043105
ENSMUSG00000028599	Tnfrsf1b	0.728194	1.76375	0.043162
ENSMUSG00000102579	Gm37965	-1.0058	0.742191	0.043305
ENSMUSG00000081434	Gm14165	0.791776	3.19248	0.043491
ENSMUSG00000081559	Gm12411	-1.62955	1.901998	0.043492
ENSMUSG00000040747	Cd53	0.868584	1.606523	0.043522
ENSMUSG00000093930	Hmgcs1	0.410938	6.553073	0.043668
ENSMUSG00000103621	Gm38366	0.879438	0.844312	0.043855
ENSMUSG00000078794	Dact3	-0.35934	6.09244	0.0439
ENSMUSG00000051590	Map3k19	-0.47049	3.438519	0.04391
ENSMUSG00000047810	Ccdc88b	0.861627	2.264144	0.044008
ENSMUSG00000065464	Mir185	2.441117	3.801617	0.044188
ENSMUSG00000096328	Gm26337	2.074246	8.456814	0.044225
ENSMUSG00000034192	Lsm3	-0.54445	2.297286	0.04436
ENSMUSG00000064294	Aox3	0.996585	1.471467	0.044492
ENSMUSG00000095738	Gm25313	0.83881	9.172086	0.044605
ENSMUSG00000041481	Serpina3g	1.690795	2.096308	0.044657
ENSMUSG00000029344	Tpst2	1.045526	4.262963	0.044835
ENSMUSG00000044042	Fmn1	-0.40679	6.43414	0.044844
ENSMUSG00000082674	Gm11914	-0.89406	0.422628	0.045021
ENSMUSG00000043432	Leng9	-0.67952	1.43361	0.045128
ENSMUSG00000096868	Gm22258	1.771047	2.546843	0.045147
ENSMUSG00000036103	Colec12	0.74104	2.794285	0.045202
ENSMUSG00000095639	Gm22941	1.768462	2.544756	0.045325
ENSMUSG00000022952	Runx1	0.782797	1.37655	0.045399
ENSMUSG00000029659	Medag	0.898944	0.635714	0.045475
ENSMUSG00000082461	Gm8844	-1.01958	0.442904	0.045494
ENSMUSG00000053483	Usp21	-0.40119	4.231292	0.045548
ENSMUSG00000114809	Atp5c1-ps	1.140771	1.568918	0.045666
ENSMUSG00000045095	Magi1	-0.3617	5.873292	0.045958
ENSMUSG00000039116	Adgrg6	0.895333	1.479185	0.045983
ENSMUSG00000104663	Gm3203	0.774978	1.349756	0.046146
ENSMUSG00000090467	Gm4613	0.781853	1.559561	0.046154
ENSMUSG00000022546	Gpt	-0.55525	2.698639	0.046165
ENSMUSG00000105866	Gm6745	-0.58701	4.118953	0.046343
ENSMUSG00000074194	Zfp791	0.867283	1.701594	0.046507
ENSMUSG00000056145	AI504432	0.415787	4.558621	0.046562
ENSMUSG00000043903	Zfp469	-0.84355	0.703528	0.046566
ENSMUSG00000026365	Cfh	0.656408	4.24186	0.046624
ENSMUSG00000059031	Olfr482	0.573341	2.916813	0.046706
ENSMUSG00000088208	Gm23751	0.54067	5.007296	0.046742
ENSMUSG00000021733	Slc4a7	0.359986	5.858182	0.046848
ENSMUSG00000018822	Sfrp5	1.466814	0.530348	0.047059
ENSMUSG00000043110	Lrrn4	0.904648	0.814811	0.047487
ENSMUSG00000112990	Gm47372	0.675242	1.51358	0.047578
ENSMUSG00000023034	Nr4a1	-0.7565	4.938699	0.047654
ENSMUSG00000030605	Mfge8	-0.37303	5.824983	0.047666
ENSMUSG00000104735	C130075A20Rik	0.84342	0.75332	0.047677
ENSMUSG00000036875	Dna2	0.838334	0.831713	0.047721
ENSMUSG00000104125	Gm37488	0.929802	0.911075	0.047812
ENSMUSG00000045348	Nyap1	-0.37164	5.048034	0.04805
ENSMUSG00000012443	Kif11	0.96468	0.87056	0.048076
ENSMUSG00000110598	Gm45854	0.65679	1.940956	0.048164
ENSMUSG00000066878	Gm10184	0.444602	3.737226	0.048306
ENSMUSG00000033788	Dysf	0.566919	1.629033	0.048517
ENSMUSG00000016495	Plgrkt	0.509254	2.828385	0.048524
ENSMUSG00000070366	Plpp4	0.896346	1.583659	0.048848
ENSMUSG00000030319	Cand2	-0.47799	3.149792	0.048918
ENSMUSG00000083220	Gm12919	0.735027	1.614405	0.048939
ENSMUSG00000044461	Shisa2	-0.54431	2.235017	0.049035
ENSMUSG00000080768	Gm12219	1.262156	1.276082	0.04916
ENSMUSG00000113931	Gm5928	1.620809	2.72845	0.049164
ENSMUSG00000028370	Pappa	0.673806	4.115226	0.049292
ENSMUSG00000028252	Ccnc	0.467426	4.467848	0.049313
ENSMUSG00000036908	Unc93b1	0.752267	2.567777	0.04942
ENSMUSG00000096454	Gm23310	2.471557	6.07942	0.049499
ENSMUSG00000093870	Gm25461	2.471557	6.07942	0.049499
ENSMUSG00000109266	Gm6426	-1.42134	1.6947	0.049566
ENSMUSG00000065492	Mir34b	2.422287	2.947892	0.049622
ENSMUSG00000110935	Gm8834	-0.71051	1.058132	0.049689
ENSMUSG00000094060	Gm25157	1.793127	2.481921	0.049744
ENSMUSG00000040616	Tmem51	-0.87998	1.594337	0.04975
ENSMUSG00000108216	Gm44153	0.754034	0.815272	0.049896
ENSMUSG00000094392	Gm3788	0.91992	2.15731	0.049948
ENSMUSG00000024164	C3	1.304012	1.810287	0.049949
ENSMUSG00000068184	Ndufaf2	-0.76207	1.782358	0.049963
