# Supplementary material for: Whole Transcriptome RNA-Seq Reveals Drivers of Pathological Dysfunction in a Transgenic Model of Alzheimer’s Disease
Source: Mol Neurobiol. 2025 Apr 5;62(8):10144–64. doi: 10.1007/s12035-025-04878-6 (PMC12289781; doi:10.1007/s12035-025-04878-6)
Supplement: Supplementary file 3 — Supplementary file3 (CSV 4 KB) [file 12035_2025_4878_MOESM3_ESM.csv]

Online Resource 1
Whole transcriptome RNA-Seq reveals drivers of pathological dysfunction in a transgenic model of Alzheimer’s disease.
Molecular Neurobiology
Nikita Potemkin1,2, Sophie M.F. Cawood1,2, Diane Guévremont1,2, Bruce Mockett2,3, Jackson Treece1, Jo-Ann L. Stanton1, Joanna M. Williams1,2*.
1 Department of Anatomy, School of Biomedical Sciences, University of Otago, P.O. Box 56, Dunedin, New Zealand. 2 Brain Health Research Centre, Brain Research New Zealand – Rangahau Roro Aotearoa, University of Otago, Dunedin, New Zealand. 3 Department of Psychology, University of Otago, P.O. Box 56, Dunedin, New Zealand.
*Corresponding author: Joanna.williams@otago.ac.nz
Transcription Factor	Wilcoxon statistic	Wilcoxon p-value	Z-score	Max AUC	re_rank
SPI1	14.656	6.13E-49	2.493	0.843	0.075
CEBPB	11.866	8.87E-33	3.904	0.829	0.037
RELA	10.342	2.27E-25	1.623	0.842	0.116
CEBPA	9.564	5.65E-22	3.877	0.871	0.032
IRF8	7.147	4.43E-13	2.328	0.843	0.085
NR3C1	6.967	1.62E-12	4.264	0.885	0.026
JUNB	6.328	1.24E-10	2.728	0.874	0.068
IRF1	6.267	1.85E-10	2.024	0.787	0.112
IRF4	6.231	2.32E-10	2.02	0.748	0.117
TAL1	6.228	2.37E-10	3.509	0.731	0.062
STAT1	5.803	3.25E-09	0.854	0.777	0.148
JUND	5.697	6.10E-09	3.385	0.842	0.053
STAT6	5.604	1.05E-08	1.792	0.906	0.107
PPARG	5.58	1.20E-08	3.034	0.79	0.07
RAD21	5.336	4.76E-08	4.854	0.655	0.065
BATF	5.205	9.72E-08	2.677	0.785	0.088
EP300	5.168	1.18E-07	4.644	0.905	0.026
GATA1	5.119	1.54E-07	2.298	0.649	0.136
DMC1	4.692	1.36E-06	12.996	0.529	0.124
SMC1A	4.646	1.69E-06	5.988	0.657	0.061
FOSL2	4.636	1.78E-06	3.529	0.699	0.077
FOS	4.466	3.98E-06	2.702	0.737	0.095
CTCF	4.445	4.39E-06	4.793	0.538	0.132
RXRG	4.09	2.16E-05	2.326	0.727	0.113
STAT5A	4.084	2.22E-05	4.493	0.705	0.06
MEIS1	4	3.16E-05	5.551	0.675	0.06
EBF1	3.95	3.92E-05	3.723	0.628	0.101
PAX5	3.877	5.29E-05	1.9	0.642	0.162
RUNX2	3.803	7.15E-05	2.129	0.652	0.147
NR1H3	3.584	1.69E-04	2.064	0.75	0.127
SMC3	3.558	1.87E-04	5.564	0.565	0.108
JUN	3.516	2.19E-04	2.43	0.845	0.095
MAF	3.42	3.13E-04	2.939	0.792	0.086
CEBPD	3.37	3.76E-04	2.076	0.839	0.12
GATA2	3.245	5.87E-04	2.966	0.606	0.138
ATF3	3.242	5.94E-04	2.096	0.785	0.124
ISL1	3.211	6.62E-04	4.971	0.531	0.141
MYOD1	3.029	1.23E-03	2.825	0.614	0.142
ESR1	3.004	1.33E-03	2.157	0.624	0.161
TRIM33	2.994	1.38E-03	3.679	0.71	0.082
MAFB	2.809	2.48E-03	2.278	0.804	0.116
IRF3	2.715	3.32E-03	1.916	0.84	0.128
LMO2	2.712	3.34E-03	3.736	0.654	0.098
TCF7L1	2.689	3.58E-03	3.397	0.633	0.116
TCF3	2.661	3.90E-03	1.638	0.641	0.181
HDAC3	2.656	3.95E-03	2.378	0.902	0.1
RUNX3	2.622	4.37E-03	1.677	0.601	0.198
STAT5B	2.601	4.65E-03	2.464	0.729	0.117
GATA3	2.555	5.32E-03	2.374	0.55	0.193
CRTC2	2.476	6.65E-03	2.58	0.671	0.13
FOXA1	2.416	7.85E-03	2.866	0.553	0.176
GRIP1	2.363	9.06E-03	2.124	0.821	0.127
RUNX1	2.293	1.09E-02	0.416	0.656	0.216
ONECUT2	2.162	1.53E-02	5.855	0.514	0.165
TEAD1	2.151	1.57E-02	3.058	0.666	0.117
LYL1	2.129	1.66E-02	2.996	0.703	0.111
NFE2L2	2.122	1.69E-02	1.822	0.702	0.161
RPA	2.108	1.75E-02	2.272	0.584	0.187
BATF3	2.096	1.80E-02	2.739	0.774	0.113
CEBPE	2.047	2.03E-02	2.355	0.682	0.143
IRF2	2.029	2.12E-02	1.299	0.545	0.248
MYOG	1.968	2.45E-02	2.753	0.579	0.171
GPS2	1.968	2.45E-02	0.203	0.809	0.196
ELF4	1.963	2.48E-02	0.435	0.724	0.203
BRD9	1.955	2.53E-02	2.365	0.606	0.177
SOX2	1.936	2.64E-02	2.104	0.6	0.194
TLX1	1.92	2.74E-02	2.457	0.63	0.161
ELF5	1.887	2.96E-02	3.928	0.555	0.152
HOXA9	1.87	3.08E-02	2.567	0.647	0.154
CREBBP	1.849	3.22E-02	2.114	0.572	0.206
PBX1	1.794	3.64E-02	2.898	0.666	0.134
PAXIP1	1.791	3.67E-02	2.148	0.603	0.192
NFATC1	1.79	3.67E-02	3.725	0.629	0.127
TEAD4	1.786	3.70E-02	2.066	0.665	0.173
MAFK	1.772	3.82E-02	4.346	0.597	0.132
EBF2	1.767	3.86E-02	2.44	0.568	0.193
STAT3	1.739	4.10E-02	-0.524	0.842	0.224
